# Supplementary material for: Scandium(III) Solvation and Association and Water Structure in the Gigapascal Pressure Range Investigated by Neutron Scattering
Source: Molecules. 2025 Aug 19;30(16):3417. doi: 10.3390/molecules30163417 (PMC12388061; doi:10.3390/molecules30163417)
Supplement: Supplementary file 1 [file molecules-30-03417-s001.zip]

Archive with 1 entries (1 files):
- molecules-3777258-supplementary.pdf
